# Supplementary material for: Multidrug-Resistant Commensal and Infection-Causing Staphylococcus spp. Isolated from Companion Animals in the Valencia Region
Source: Vet Sci. 2024 Jan 26;11(2):54. doi: 10.3390/vetsci11020054 (PMC10891909; doi:10.3390/vetsci11020054)
Supplement: Supplementary file 1 [file vetsci-11-00054-s001.zip]

Archive with 3 entries (3 files):
- Part A. Questionnaire. AMR study in companion animals.pdf
- Table S1. AMR of all the strains isolated.xlsx
- Table S2. AMR patterns.pdf
